# Supplementary material for: The Heterostructures of CuO and SnOx for NO2 Detection
Source: Sensors (Basel). 2021 Jun 26;21(13):4387. doi: 10.3390/s21134387 (PMC8272026; doi:10.3390/s21134387)
Supplement: Supplementary file 1 [file sensors-21-04387-s001.zip]

Archive with 1 entries (1 files):
- sensors-1244298-supplementary.pdf
